# Supplementary material for: Analytical Assessment of Bioelements in Various Types of Black Teas from Different Geographical Origins in View of Chemometric Approach
Source: Molecules. 2021 Oct 4;26(19):6017. doi: 10.3390/molecules26196017 (PMC8512582; doi:10.3390/molecules26196017)
Supplement: Supplementary file 1 [file molecules-26-06017-s001.zip]

Archive with 1 entries (1 files):
- molecules-1399419-supplementary.pdf
